# Supplementary material for: Accurate, explicit formulae for higher harmonic force spectroscopy by frequency modulation-AFM
Source: Beilstein J Nanotechnol. 2015 Jan 13;6:149–56. doi: 10.3762/bjnano.6.14 (PMC4311655; doi:10.3762/bjnano.6.14)
Supplement: File 1 — Force reconstruction. [file Beilstein_J_Nanotechnol-06-149-s001.zip]

Archive with 1 entries (1 files):
- Force+reconstruction.nb
